# Supplementary material for: Design and Synthesis of Novel Amino and Acetamidoaurones with Antimicrobial Activities
Source: Antibiotics (Basel). 2024 Mar 26;13(4):300. doi: 10.3390/antibiotics13040300 (PMC11047580; doi:10.3390/antibiotics13040300)
Supplement: Supplementary file 1 [file antibiotics-13-00300-s001.zip]

Archive with 1 entries (1 files):
- antibiotics-2908642-supplementary.pdf
